# Supplementary material for: Evidence of Highly Regulated Genes (in-Hubs) in Gene Networks of Saccharomyces Cerevisiae
Source: Bioinform Biol Insights. 2008 Jul 14;2:307–16. doi: 10.4137/bbi.s853 (PMC2735949; doi:10.4137/bbi.s853)
Supplement: Supplementary file 1 [file HubScore.tsv]

SEO1	86.24240112304687	92.35939788818359
YAL064W	28.43379974365234	78.08650207519531
FLO9	50.99710083007812	85.52539825439453
GDH3	93.09880065917968	73.7396011352539
BDH1	79.45330047607421	66.9281005859375
ECM1	83.62090301513671	62.67079925537109
CNE1	28.43379974365234	28.54579925537109
GPB2	28.43379974365234	3.18172001838684
PEX22	28.43379974365234	37.57559967041015
ACS1	65.20279693603515	66.9281005859375
FLC2	95.72039794921875	92.35939788818359
OAF1	0.	3.18172001838684
GEM1	28.43379974365234	55.50080108642578
SPC72	0.	45.88840103149414
GCV3	98.36430358886718	89.89469909667968
PTA1	0.	66.9281005859375
ERV46	50.99710083007812	83.95700073242187
CDC24	28.43379974365234	55.50080108642578
CLN3	50.99710083007812	70.5354995727539
CYC3	0.	75.21849822998046
CDC19	50.99710083007812	78.08650207519531
RBG1	28.43379974365234	0.2912839949131012
FUN12	0.	14.42980003356933
MTW1	0.	52.34149932861328
FUN19	50.99710083007812	76.87650299072265
POP5	0.	52.34149932861328
PRP45	0.	52.34149932861328
GIP4	0.	14.42980003356933
SNC1	0.	14.42980003356933
MYO4	0.	14.42980003356933
FRT2	0.	80.23750305175781
DRS2	28.43379974365234	37.57559967041015
MAK16	74.27739715576171	70.5354995727539
LTE1	28.43379974365234	45.88840103149414
PMT2	83.62090301513671	70.5354995727539
FUN26	50.99710083007812	3.18172001838684
CCR4	28.43379974365234	23.3027000427246
ATS1	28.43379974365234	0.2912839949131012
FUN30	50.99710083007812	41.58639907836914
PSK1	50.99710083007812	49.42860031127929
TPD3	28.43379974365234	3.18172001838684
NTG1	79.45330047607421	10.10529994964599
SYN8	0.	10.10529994964599
DEP1	0.	3.18172001838684
CYS3	0.	68.87740325927734
SWC3	0.	14.42980003356933
MDM10	28.43379974365234	37.57559967041015
SPO7	0.	3.18172001838684
FUN14	65.20279693603515	66.9281005859375
ERP2	65.20279693603515	73.7396011352539
SSA1	65.20279693603515	91.73200225830078
EFB1	88.66230010986328	14.42980003356933
VPS8	0.	6.228990077972412
TFC3	28.43379974365234	14.42980003356933
NUP60	28.43379974365234	1.411610007286071
ERP1	0.	41.58639907836914
SWD1	0.	3.18172001838684
RFA1	86.24240112304687	33.11669921875
SEN34	79.45330047607421	85.52539825439453
BUD14	0.	19.00069999694824
ADE1	65.20279693603515	55.50080108642578
KIN3	65.20279693603515	19.00069999694824
CDC15	0.	3.18172001838684
PAU7	50.99710083007812	62.67079925537109
UIP3	83.62090301513671	45.88840103149414
PRM9	65.20279693603515	92.35939788818359
MST28	28.43379974365234	14.42980003356933
YAT1	50.99710083007812	86.75779724121093
SWH1	0.	55.50080108642578
FLO1	50.99710083007812	89.89469909667968
PHO11	50.99710083007812	83.95700073242187
SRO77	79.45330047607421	6.228990077972412
PKC1	0.	3.18172001838684
RTG3	83.62090301513671	45.88840103149414
SFT2	74.27739715576171	28.54579925537109
ECM21	65.20279693603515	68.87740325927734
ATP1	74.27739715576171	88.25900268554687
BNA4	96.8406982421875	84.78600311279296
BRN1	0.	64.777099609375
ROX3	28.43379974365234	10.10529994964599
RPL32	74.27739715576171	23.3027000427246
SCS22	0.	33.11669921875
MAP2	0.	6.228990077972412
MRP21	28.43379974365234	80.23750305175781
AVT5	28.43379974365234	55.50080108642578
TEL1	0.	14.42980003356933
RPL23A	65.20279693603515	92.35939788818359
BOI1	0.	3.18172001838684
CDC27	28.43379974365234	10.10529994964599
ALG3	74.27739715576171	10.10529994964599
PET112	28.43379974365234	28.54579925537109
NUP170	0.	14.42980003356933
ATG8	91.95610046386718	99.41739654541015
ILS1	28.43379974365234	52.34149932861328
SSA3	28.43379974365234	96.81829833984375
AAR2	0.	83.95700073242187
RPS8A	28.43379974365234	52.34149932861328
AST1	74.27739715576171	1.411610007286071
PRS4	28.43379974365234	28.54579925537109
UBP13	50.99710083007812	45.88840103149414
SEF1	0.	72.30560302734375
PRX1	95.72039794921875	98.63320159912109
KIP1	28.43379974365234	33.11669921875
SKT5	28.43379974365234	28.54579925537109
SHP1	79.45330047607421	28.54579925537109
PTH2	28.43379974365234	19.00069999694824
PTC3	0.	10.10529994964599
YBL055C	28.43379974365234	14.42980003356933
SAS3	28.43379974365234	23.3027000427246
PIN4	0.	37.57559967041015
SEC17	0.	19.00069999694824
EDE1	0.	19.00069999694824
PSY4	0.	6.228990077972412
COR1	94.9136962890625	89.44660186767578
ECM13	94.9136962890625	93.25569915771484
FUI1	74.27739715576171	72.30560302734375
PRE7	50.99710083007812	37.57559967041015
ERD2	0.	10.10529994964599
URA7	79.45330047607421	23.3027000427246
MRPL16	74.27739715576171	3.18172001838684
APL3	0.	14.42980003356933
YBL036C	0.	0.2912839949131012
POL12	50.99710083007812	14.42980003356933
STU1	0.	37.57559967041015
RIB1	95.72039794921875	73.7396011352539
HEK2	96.28050231933593	58.3016014099121
SHE1	65.20279693603515	28.54579925537109
PET9	91.95610046386718	45.88840103149414
YBL028C	74.27739715576171	91.73200225830078
RPL19B	65.20279693603515	70.5354995727539
LSM2	0.	79.25160217285156
RRN10	0.	10.10529994964599
NCL1	28.43379974365234	6.228990077972412
MCM2	0.	3.18172001838684
PIM1	28.43379974365234	10.10529994964599
HAP3	0.	6.228990077972412
RFT1	50.99710083007812	1.411610007286071
APN2	0.	45.88840103149414
POP8	0.	83.95700073242187
PEP1	0.	41.58639907836914
FUS3	95.72039794921875	64.777099609375
ACH1	50.99710083007812	90.41000366210937
RRN6	28.43379974365234	52.34149932861328
FMT1	0.	62.67079925537109
SCT1	0.	33.11669921875
ALK2	28.43379974365234	70.5354995727539
HIR1	28.43379974365234	10.10529994964599
SLA1	28.43379974365234	14.42980003356933
LDB7	0.	23.3027000427246
PDR3	86.24240112304687	45.88840103149414
UTP20	0.	41.58639907836914
HTA2	90.41000366210937	93.97270202636718
HTB2	86.24240112304687	70.5354995727539
ECM15	50.99710083007812	62.67079925537109
NTH2	0.	14.42980003356933
RER2	28.43379974365234	23.3027000427246
COQ1	28.43379974365234	6.228990077972412
GPI18	83.62090301513671	68.87740325927734
RCR1	91.95610046386718	98.92449951171875
UGA2	74.27739715576171	55.50080108642578
FLR1	0.	60.40779876708984
HHF1	86.24240112304687	93.25569915771484
HHT1	93.09880065917968	62.67079925537109
IPP1	0.	23.3027000427246
MNN2	28.43379974365234	6.228990077972412
KAP104	0.	14.42980003356933
GAL7	0.	3.18172001838684
GAL10	0.	72.30560302734375
GAL1	28.43379974365234	80.23750305175781
FUR4	65.20279693603515	6.228990077972412
POA1	0.	3.18172001838684
CHS3	50.99710083007812	52.34149932861328
SCO2	79.45330047607421	23.3027000427246
ETR1	65.20279693603515	10.10529994964599
CDS1	91.95610046386718	94.21910095214843
RPL4A	28.43379974365234	14.42980003356933
HMT1	0.	33.11669921875
PDX3	97.44570159912109	52.34149932861328
CSG2	28.43379974365234	41.58639907836914
SCO1	28.43379974365234	64.777099609375
CHS2	28.43379974365234	60.40779876708984
ATP3	83.62090301513671	79.25160217285156
FIG1	98.36430358886718	99.93280029296875
FAT1	65.20279693603515	55.50080108642578
QDR3	88.66230010986328	52.34149932861328
TCM62	50.99710083007812	14.42980003356933
GIP1	83.62090301513671	95.00340270996093
ZTA1	94.06230163574218	87.47480010986328
RPS11B	74.27739715576171	75.21849822998046
REB1	28.43379974365234	45.88840103149414
REG2	50.99710083007812	23.3027000427246
YRO2	91.95610046386718	99.52950286865234
PRP6	50.99710083007812	1.411610007286071
MUM2	0.	14.42980003356933
UBP14	0.	10.10529994964599
AKL1	28.43379974365234	45.88840103149414
ORC2	50.99710083007812	10.10529994964599
TRM7	28.43379974365234	33.11669921875
ECM2	65.20279693603515	23.3027000427246
NRG2	79.45330047607421	81.42510223388671
TIP1	88.66230010986328	95.38430023193359
BAP2	94.9136962890625	83.95700073242187
TAT1	95.72039794921875	79.25160217285156
ALG14	83.62090301513671	1.411610007286071
HSP26	97.78179931640625	99.88800048828125
RDH54	0.	23.3027000427246
ECM8	50.99710083007812	88.25900268554687
SLM4	28.43379974365234	45.88840103149414
ECM33	94.9136962890625	52.34149932861328
RPG1	0.	6.228990077972412
SEC18	50.99710083007812	14.42980003356933
SPT7	0.	37.57559967041015
UBC4	28.43379974365234	52.34149932861328
TEC1	98.99169921875	62.67079925537109
MIS1	90.41000366210937	19.00069999694824
RPL19A	28.43379974365234	75.21849822998046
AAC3	74.27739715576171	45.88840103149414
IST2	79.45330047607421	58.3016014099121
RFC5	74.27739715576171	14.42980003356933
POL30	65.20279693603515	58.3016014099121
MRS5	0.	64.777099609375
PHO3	65.20279693603515	97.78179931640625
PHO5	74.27739715576171	95.38430023193359
RXT2	0.	6.228990077972412
VPS15	28.43379974365234	28.54579925537109
MMS4	0.	49.42860031127929
FES1	28.43379974365234	72.30560302734375
EXO84	0.	45.88840103149414
SIF2	0.	10.10529994964599
YMC2	65.20279693603515	83.17279815673828
VID24	99.73110198974609	97.04229736328125
PHO88	79.45330047607421	28.54579925537109
IML3	0.	37.57559967041015
CMD1	65.20279693603515	33.11669921875
ALG1	50.99710083007812	10.10529994964599
YSA1	50.99710083007812	3.18172001838684
CYC8	74.27739715576171	1.411610007286071
RAD16	95.72039794921875	87.47480010986328
LYS2	98.36430358886718	76.87650299072265
TKL2	28.43379974365234	97.04229736328125
TEF2	28.43379974365234	49.42860031127929
MUD1	0.	28.54579925537109
CBP6	0.	10.10529994964599
GRS1	0.	62.67079925537109
MRPL36	50.99710083007812	14.42980003356933
TFC1	28.43379974365234	10.10529994964599
PTC4	0.	1.411610007286071
TPS1	79.45330047607421	93.05400085449218
VMA2	50.99710083007812	28.54579925537109
ATG14	74.27739715576171	66.9281005859375
OPY1	28.43379974365234	3.18172001838684
SHE3	0.	23.3027000427246
CCZ1	0.	33.11669921875
AGP2	0.	80.23750305175781
HSL7	0.	55.50080108642578
CKS1	28.43379974365234	55.50080108642578
MEC1	28.43379974365234	70.5354995727539
IRA1	0.	55.50080108642578
MAK5	74.27739715576171	33.11669921875
SUP45	79.45330047607421	41.58639907836914
ADH5	96.8406982421875	96.12370300292968
MRPS9	90.41000366210937	45.88840103149414
YSW1	28.43379974365234	14.42980003356933
ARA1	79.45330047607421	82.36609649658203
TBS1	50.99710083007812	55.50080108642578
APD1	0.	45.88840103149414
SPP381	50.99710083007812	23.3027000427246
RIB7	0.	3.18172001838684
RPB5	65.20279693603515	88.25900268554687
CNS1	28.43379974365234	37.57559967041015
SLI15	28.43379974365234	14.42980003356933
ICS2	86.24240112304687	94.44319915771484
AMN1	97.44570159912109	91.73200225830078
IFA38	28.43379974365234	66.9281005859375
CDC28	50.99710083007812	49.42860031127929
CSH1	28.43379974365234	14.42980003356933
YSY6	0.	6.228990077972412
DEM1	28.43379974365234	10.10529994964599
ARL1	28.43379974365234	28.54579925537109
UBS1	0.	0.2912839949131012
TYR1	83.62090301513671	28.54579925537109
POP7	28.43379974365234	10.10529994964599
PEX32	50.99710083007812	3.18172001838684
SSE2	79.45330047607421	98.72280120849609
NPL4	50.99710083007812	37.57559967041015
SEC66	0.	14.42980003356933
SMY2	0.	6.228990077972412
UMP1	65.20279693603515	45.88840103149414
SWD3	28.43379974365234	23.3027000427246
ECM31	0.	6.228990077972412
EHT1	0.	70.5354995727539
FZO1	0.	1.411610007286071
DTR1	28.43379974365234	92.78510284423828
RPS6B	28.43379974365234	70.5354995727539
SMP1	50.99710083007812	64.777099609375
YPC1	79.45330047607421	80.23750305175781
MBA1	0.	10.10529994964599
PCH2	65.20279693603515	83.17279815673828
NTC20	0.	1.411610007286071
RPS9B	79.45330047607421	82.36609649658203
RPL21A	28.43379974365234	84.78600311279296
RIM2	0.	23.3027000427246
MED8	0.	3.18172001838684
MSI1	0.	23.3027000427246
PGI1	28.43379974365234	58.3016014099121
TAF5	50.99710083007812	6.228990077972412
KTR4	28.43379974365234	23.3027000427246
BEM1	0.	6.228990077972412
DER1	65.20279693603515	45.88840103149414
CDC47	28.43379974365234	58.3016014099121
COS111	79.45330047607421	81.42510223388671
KTR3	88.66230010986328	87.47480010986328
FTH1	86.24240112304687	49.42860031127929
DUR1,2	65.20279693603515	85.52539825439453
ERV15	28.43379974365234	60.40779876708984
AME1	0.	1.411610007286071
NGR1	65.20279693603515	62.67079925537109
MET8	0.	14.42980003356933
SDS24	86.24240112304687	72.30560302734375
HPC2	0.	75.21849822998046
YBP1	0.	19.00069999694824
ATG12	28.43379974365234	14.42980003356933
PYC2	88.66230010986328	62.67079925537109
PDB1	28.43379974365234	10.10529994964599
PCS60	96.8406982421875	87.47480010986328
TDP1	0.	41.58639907836914
MCX1	0.	19.00069999694824
SLX1	50.99710083007812	6.228990077972412
ROT2	0.	23.3027000427246
OM14	79.45330047607421	91.73200225830078
PBP2	28.43379974365234	41.58639907836914
ARC40	28.43379974365234	37.57559967041015
ABD1	0.	1.411610007286071
PRP5	0.	10.10529994964599
THI2	50.99710083007812	52.34149932861328
ALG7	50.99710083007812	23.3027000427246
GPX2	94.06230163574218	75.21849822998046
ISW1	50.99710083007812	14.42980003356933
ENP1	50.99710083007812	33.11669921875
HIS7	99.50710296630859	52.34149932861328
ARO4	90.41000366210937	80.23750305175781
MRPS5	50.99710083007812	14.42980003356933
DUT1	28.43379974365234	52.34149932861328
SRB6	0.	41.58639907836914
TRS20	28.43379974365234	52.34149932861328
RIB5	96.8406982421875	85.52539825439453
POP4	0.	45.88840103149414
SHG1	0.	3.18172001838684
RGD1	0.	23.3027000427246
SHM1	0.	14.42980003356933
YPT10	0.	1.411610007286071
TSC10	50.99710083007812	64.777099609375
REI1	50.99710083007812	92.78510284423828
MRPL37	50.99710083007812	75.21849822998046
HSM3	28.43379974365234	6.228990077972412
CHK1	0.	3.18172001838684
RIF1	0.	10.10529994964599
PPS1	0.	6.228990077972412
DPB3	28.43379974365234	23.3027000427246
PAF1	28.43379974365234	14.42980003356933
SAF1	50.99710083007812	68.87740325927734
MRPL27	79.45330047607421	10.10529994964599
SSH1	50.99710083007812	33.11669921875
APE3	65.20279693603515	88.25900268554687
APM3	0.	3.18172001838684
SNF5	28.43379974365234	58.3016014099121
BSD2	65.20279693603515	0.
CTP1	50.99710083007812	41.58639907836914
VBA2	65.20279693603515	6.228990077972412
SUL1	96.28050231933593	89.89469909667968
PCA1	91.95610046386718	89.89469909667968
PHO89	96.28050231933593	89.89469909667968
MAL33	98.05059814453125	72.30560302734375
MAL31	79.45330047607421	28.54579925537109
MAL32	50.99710083007812	58.3016014099121
DAN3	93.09880065917968	95.00340270996093
COS2	65.20279693603515	89.02079772949218
VBA3	50.99710083007812	60.40779876708984
HMLALPHA2	0.	55.50080108642578
HMLALPHA1	0.	6.228990077972412
CHA1	86.24240112304687	93.681396484375
VAC17	28.43379974365234	23.3027000427246
KRR1	86.24240112304687	14.42980003356933
PRD1	0.	58.3016014099121
KAR4	96.8406982421875	58.3016014099121
SPB1	74.27739715576171	28.54579925537109
PBN1	0.	1.411610007286071
LRE1	65.20279693603515	3.18172001838684
APA1	79.45330047607421	6.228990077972412
SPS22	0.	23.3027000427246
MGR1	50.99710083007812	93.25569915771484
PDI1	86.24240112304687	95.9219970703125
GLK1	65.20279693603515	99.28299713134765
GID7	28.43379974365234	64.777099609375
ATG22	74.27739715576171	84.78600311279296
SRO9	0.	85.52539825439453
GRX1	83.62090301513671	92.35939788818359
LSB5	50.99710083007812	37.57559967041015
STE50	0.	10.10529994964599
RRP7	50.99710083007812	58.3016014099121
HIS4	99.1260986328125	96.28050231933593
BIK1	50.99710083007812	10.10529994964599
RNQ1	0.	41.58639907836914
FUS1	98.36430358886718	97.24400329589843
FRM2	90.41000366210937	73.7396011352539
AGP1	99.28299713134765	81.42510223388671
KCC4	28.43379974365234	45.88840103149414
LEU2	79.45330047607421	58.3016014099121
NFS1	0.	14.42980003356933
GBP2	50.99710083007812	37.57559967041015
SGF29	50.99710083007812	33.11669921875
ILV6	50.99710083007812	94.9136962890625
STP22	28.43379974365234	33.11669921875
LDB16	28.43379974365234	0.
PGS1	0.	37.57559967041015
RER1	65.20279693603515	73.7396011352539
CDC10	0.	0.2912839949131012
MRPL32	0.	41.58639907836914
YCP4	0.	14.42980003356933
CIT2	86.24240112304687	97.24400329589843
SAT4	0.	1.411610007286071
RVS161	50.99710083007812	6.228990077972412
ADY2	28.43379974365234	75.21849822998046
ADP1	50.99710083007812	19.00069999694824
PGK1	79.45330047607421	83.17279815673828
POL4	28.43379974365234	64.777099609375
CWH43	0.	0.2912839949131012
MAK32	28.43379974365234	10.10529994964599
PET18	83.62090301513671	83.17279815673828
MAK31	0.	68.87740325927734
HTL1	28.43379974365234	55.50080108642578
HSP30	74.27739715576171	99.0364990234375
SLM5	28.43379974365234	41.58639907836914
PMP1	0.	66.9281005859375
NPP1	28.43379974365234	3.18172001838684
RHB1	50.99710083007812	23.3027000427246
FEN2	28.43379974365234	3.18172001838684
RIM1	28.43379974365234	58.3016014099121
SYP1	0.	28.54579925537109
RPS14A	28.43379974365234	45.88840103149414
BPH1	50.99710083007812	14.42980003356933
SNT1	0.	3.18172001838684
FEN1	83.62090301513671	78.08650207519531
RRP43	50.99710083007812	23.3027000427246
RBK1	50.99710083007812	62.67079925537109
PHO87	0.	23.3027000427246
BUD5	0.	1.411610007286071
MATALPHA2	50.99710083007812	52.34149932861328
MATALPHA1	0.	28.54579925537109
TAF2	0.	37.57559967041015
PER1	50.99710083007812	37.57559967041015
IMG1	65.20279693603515	3.18172001838684
BUD23	28.43379974365234	33.11669921875
ARE1	79.45330047607421	82.36609649658203
RSC6	79.45330047607421	95.9219970703125
THR4	28.43379974365234	91.30629730224609
CTR86	28.43379974365234	0.2912839949131012
PWP2	0.	66.9281005859375
YIH1	28.43379974365234	23.3027000427246
TAH1	0.	37.57559967041015
BUD31	0.	6.228990077972412
HCM1	50.99710083007812	45.88840103149414
RAD18	0.	0.2912839949131012
SED4	0.	14.42980003356933
ATG15	0.	83.17279815673828
CPR4	83.62090301513671	6.228990077972412
IMG2	0.	52.34149932861328
RSA4	65.20279693603515	79.25160217285156
SSK22	74.27739715576171	52.34149932861328
SOL2	86.24240112304687	78.08650207519531
ERS1	74.27739715576171	83.95700073242187
PAT1	0.	10.10529994964599
PTC6	28.43379974365234	62.67079925537109
SRB8	0.	60.40779876708984
TRX3	74.27739715576171	84.78600311279296
TUP1	50.99710083007812	33.11669921875
CSM1	50.99710083007812	19.00069999694824
ABP1	65.20279693603515	49.42860031127929
FIG2	65.20279693603515	60.40779876708984
KIN82	50.99710083007812	28.54579925537109
MSH3	0.	10.10529994964599
CDC39	28.43379974365234	55.50080108642578
CDC50	50.99710083007812	10.10529994964599
HMRA2	0.	33.11669921875
HMRA1	65.20279693603515	80.23750305175781
GIT1	65.20279693603515	75.21849822998046
PAU3	94.9136962890625	95.00340270996093
ADH7	0.	28.54579925537109
RDS1	28.43379974365234	19.00069999694824
AAD3	0.	60.40779876708984
COS7	65.20279693603515	85.52539825439453
MPH2	65.20279693603515	83.95700073242187
HXT15	65.20279693603515	23.3027000427246
THI13	94.9136962890625	97.64730072021484
AAD4	28.43379974365234	75.21849822998046
LRG1	65.20279693603515	52.34149932861328
ADY3	0.	79.25160217285156
GUD1	28.43379974365234	89.89469909667968
PHO13	0.	37.57559967041015
YPD1	50.99710083007812	19.00069999694824
GYP7	94.06230163574218	97.04229736328125
OST4	0.	55.50080108642578
BRE4	0.	3.18172001838684
PTP1	88.66230010986328	45.88840103149414
SSB1	28.43379974365234	14.42980003356933
HO	79.45330047607421	99.46219635009765
GCS1	74.27739715576171	37.57559967041015
SHS1	0.	3.18172001838684
WHI4	0.	37.57559967041015
HBT1	98.65560150146484	95.72039794921875
FMP45	79.45330047607421	94.21910095214843
CDC13	0.	97.60250091552734
DTD1	65.20279693603515	55.50080108642578
TIM22	28.43379974365234	85.52539825439453
RRI1	0.	19.00069999694824
GDH2	79.45330047607421	81.42510223388671
PRR2	50.99710083007812	6.228990077972412
SHR3	74.27739715576171	60.40779876708984
UGA4	28.43379974365234	73.7396011352539
CWC2	0.	80.23750305175781
NHP2	28.43379974365234	6.228990077972412
GLE1	50.99710083007812	19.00069999694824
HEM3	0.	3.18172001838684
RTN2	98.36430358886718	10.10529994964599
MRPL11	50.99710083007812	33.11669921875
TRM8	28.43379974365234	81.42510223388671
MGT1	28.43379974365234	79.25160217285156
GGC1	98.99169921875	76.87650299072265
ASF2	28.43379974365234	60.40779876708984
SEC31	0.	55.50080108642578
SNF3	0.	41.58639907836914
ARF1	50.99710083007812	85.52539825439453
RPL35A	83.62090301513671	93.25569915771484
UFD2	0.	23.3027000427246
RBS1	65.20279693603515	14.42980003356933
PPH22	0.	0.2912839949131012
RPL41A	0.	14.42980003356933
LYS20	96.28050231933593	83.95700073242187
INH1	86.24240112304687	33.11669921875
PCL9	88.66230010986328	66.9281005859375
DLD2	65.20279693603515	60.40779876708984
AIR2	28.43379974365234	6.228990077972412
DLD1	91.95610046386718	89.89469909667968
GLT1	90.41000366210937	19.00069999694824
UGA3	99.50710296630859	66.9281005859375
UGX2	50.99710083007812	10.10529994964599
SFA1	65.20279693603515	89.44660186767578
NRP1	50.99710083007812	80.23750305175781
FAP7	50.99710083007812	66.9281005859375
CDC36	0.	88.25900268554687
CDC9	28.43379974365234	3.18172001838684
ENT1	50.99710083007812	14.42980003356933
DHH1	0.	14.42980003356933
STE7	0.	14.42980003356933
CLB3	28.43379974365234	14.42980003356933
MSH5	0.	10.10529994964599
SAS10	28.43379974365234	19.00069999694824
RPC53	65.20279693603515	89.02079772949218
ATG9	28.43379974365234	19.00069999694824
NOP14	28.43379974365234	10.10529994964599
RPN5	50.99710083007812	49.42860031127929
LDB17	0.	23.3027000427246
COP1	50.99710083007812	97.893798828125
CCT4	28.43379974365234	0.
CRD1	0.	6.228990077972412
BPL1	0.	75.21849822998046
RPO21	0.	78.08650207519531
RGT2	28.43379974365234	87.47480010986328
ARF2	50.99710083007812	70.5354995727539
RPL35B	65.20279693603515	60.40779876708984
RDI1	0.	88.25900268554687
PPH21	0.	83.95700073242187
RPL41B	0.	10.10529994964599
CDC53	0.	28.54579925537109
LYS21	88.66230010986328	66.9281005859375
STF1	96.8406982421875	82.36609649658203
RPP1B	0.	33.11669921875
VCX1	74.27739715576171	41.58639907836914
PCL2	50.99710083007812	19.00069999694824
CDC48	0.	58.3016014099121
HNT1	28.43379974365234	10.10529994964599
YDL124W	79.45330047607421	99.32779693603515
SNA4	79.45330047607421	80.23750305175781
UBP1	28.43379974365234	6.228990077972412
YFH1	28.43379974365234	28.54579925537109
CYK3	0.	28.54579925537109
NUP84	28.43379974365234	6.228990077972412
ATG20	50.99710083007812	23.3027000427246
TRM3	28.43379974365234	33.11669921875
RRP42	28.43379974365234	10.10529994964599
TMA17	95.72039794921875	97.24400329589843
KIN28	0.	0.2912839949131012
MSS2	0.	28.54579925537109
PHO2	28.43379974365234	0.2912839949131012
NSE4	0.	23.3027000427246
QRI1	0.	14.42980003356933
CDC2	28.43379974365234	19.00069999694824
DUN1	88.66230010986328	3.18172001838684
GET3	50.99710083007812	37.57559967041015
SNU23	0.	33.11669921875
RPN6	65.20279693603515	10.10529994964599
PMT1	65.20279693603515	60.40779876708984
PMT5	0.	41.58639907836914
SRP14	0.	73.7396011352539
RAM1	28.43379974365234	28.54579925537109
ASM4	0.	10.10529994964599
LUC7	0.	14.42980003356933
NDE2	74.27739715576171	33.11669921875
SUB2	86.24240112304687	83.17279815673828
RPS16B	28.43379974365234	88.25900268554687
RPL13A	0.	73.7396011352539
RPP1A	50.99710083007812	55.50080108642578
THI3	28.43379974365234	3.18172001838684
MRK1	50.99710083007812	23.3027000427246
MDH3	50.99710083007812	37.57559967041015
VAM6	0.	10.10529994964599
RPL31A	0.	81.42510223388671
BRE1	50.99710083007812	37.57559967041015
YET3	28.43379974365234	87.47480010986328
BDF2	50.99710083007812	58.3016014099121
CBS1	0.	37.57559967041015
COX9	83.62090301513671	60.40779876708984
IDP1	28.43379974365234	68.87740325927734
PEX19	0.	33.11669921875
UBC9	28.43379974365234	91.30629730224609
RPS29B	50.99710083007812	83.17279815673828
TSR1	28.43379974365234	78.08650207519531
RAD59	65.20279693603515	72.30560302734375
USO1	0.	52.34149932861328
MBP1	0.	33.11669921875
PSA1	90.41000366210937	95.38430023193359
MCH1	98.36430358886718	66.9281005859375
PBP4	28.43379974365234	10.10529994964599
SLC1	50.99710083007812	60.40779876708984
LHP1	79.45330047607421	52.34149932861328
KNH1	74.27739715576171	68.87740325927734
STP4	94.9136962890625	79.25160217285156
SIT4	50.99710083007812	1.411610007286071
NPC2	50.99710083007812	55.50080108642578
MRP10	28.43379974365234	55.50080108642578
FAD1	0.	19.00069999694824
MTF2	28.43379974365234	37.57559967041015
PRP11	0.	68.87740325927734
SIR2	50.99710083007812	28.54579925537109
NAT1	28.43379974365234	49.42860031127929
PRM7	88.66230010986328	91.30629730224609
BSC1	65.20279693603515	66.9281005859375
PUS9	50.99710083007812	45.88840103149414
GPR1	28.43379974365234	14.42980003356933
DBP10	28.43379974365234	10.10529994964599
PRP9	28.43379974365234	19.00069999694824
ARP2	28.43379974365234	37.57559967041015
MPS1	0.	6.228990077972412
DIA3	65.20279693603515	62.67079925537109
GPD1	88.66230010986328	93.97270202636718
GPM2	90.41000366210937	96.48220062255859
RPN4	91.95610046386718	83.95700073242187
OSH2	28.43379974365234	10.10529994964599
ERP3	74.27739715576171	6.228990077972412
CDC7	28.43379974365234	19.00069999694824
TSC13	0.	28.54579925537109
NOP1	50.99710083007812	33.11669921875
HEX3	0.	37.57559967041015
APC11	0.	23.3027000427246
RPT2	50.99710083007812	23.3027000427246
PTC1	0.	6.228990077972412
MED2	0.	3.18172001838684
ATP16	50.99710083007812	72.30560302734375
MCD1	94.9136962890625	68.87740325927734
NHP10	0.	28.54579925537109
RMD1	0.	6.228990077972412
NTH1	98.65560150146484	98.00579833984375
YRB1	65.20279693603515	49.42860031127929
RCR2	65.20279693603515	41.58639907836914
RAD57	0.	28.54579925537109
MAF1	28.43379974365234	28.54579925537109
SOK1	79.45330047607421	41.58639907836914
TRP1	50.99710083007812	3.18172001838684
GAL3	65.20279693603515	66.9281005859375
SNQ2	94.9136962890625	82.36609649658203
RPL4B	0.	19.00069999694824
PSF1	0.	14.42980003356933
RAD61	0.	14.42980003356933
DAD1	50.99710083007812	96.81829833984375
KCS1	0.	37.57559967041015
GCV1	83.62090301513671	98.2522964477539
FAL1	50.99710083007812	75.21849822998046
CIS1	50.99710083007812	72.30560302734375
SES1	0.	64.777099609375
RPS11A	28.43379974365234	76.87650299072265
YDR026C	28.43379974365234	14.42980003356933
VPS54	0.	37.57559967041015
REG1	28.43379974365234	33.11669921875
RAD28	0.	28.54579925537109
MIC14	28.43379974365234	49.42860031127929
PST2	91.95610046386718	73.7396011352539
MRH1	83.62090301513671	89.02079772949218
LYS14	28.43379974365234	55.50080108642578
ARO3	94.9136962890625	78.08650207519531
EHD3	50.99710083007812	28.54579925537109
KRS1	86.24240112304687	58.3016014099121
ENA5	83.62090301513671	14.42980003356933
ENA2	74.27739715576171	70.5354995727539
ENA1	74.27739715576171	64.777099609375
RSM10	83.62090301513671	58.3016014099121
NRG1	90.41000366210937	98.63320159912109
HEM13	79.45330047607421	72.30560302734375
RPC11	0.	81.42510223388671
BAP3	50.99710083007812	64.777099609375
HEM12	28.43379974365234	23.3027000427246
TPI1	28.43379974365234	66.9281005859375
DBF4	0.	33.11669921875
CDC34	28.43379974365234	37.57559967041015
PST1	91.95610046386718	96.12370300292968
YOS9	28.43379974365234	19.00069999694824
TGL2	79.45330047607421	60.40779876708984
UBC5	86.24240112304687	84.78600311279296
MAK21	28.43379974365234	45.88840103149414
LCB2	0.	66.9281005859375
RPS13	83.62090301513671	89.44660186767578
DOS2	28.43379974365234	19.00069999694824
DOA4	0.	52.34149932861328
PAA1	0.	62.67079925537109
IPT1	83.62090301513671	19.00069999694824
SNF11	28.43379974365234	28.54579925537109
TPS2	86.24240112304687	95.38430023193359
PPH3	50.99710083007812	3.18172001838684
RAD55	50.99710083007812	41.58639907836914
SED1	94.06230163574218	99.52950286865234
PET100	74.27739715576171	14.42980003356933
VPS41	28.43379974365234	45.88840103149414
PDC2	50.99710083007812	58.3016014099121
STN1	28.43379974365234	6.228990077972412
RRP8	50.99710083007812	19.00069999694824
AFR1	98.05059814453125	98.09549713134765
SSS1	0.	62.67079925537109
RRP1	79.45330047607421	76.87650299072265
SLU7	0.	28.54579925537109
RLI1	79.45330047607421	93.25569915771484
UBC13	0.	41.58639907836914
DNF2	0.	49.42860031127929
GIS1	28.43379974365234	55.50080108642578
MSH6	79.45330047607421	19.00069999694824
GRX3	50.99710083007812	62.67079925537109
BMH2	28.43379974365234	23.3027000427246
ARX1	79.45330047607421	68.87740325927734
STE5	0.	0.2912839949131012
SPO71	28.43379974365234	49.42860031127929
TMS1	0.	0.2912839949131012
ARP10	0.	64.777099609375
GSG1	0.	58.3016014099121
FOB1	50.99710083007812	23.3027000427246
PDS1	28.43379974365234	0.2912839949131012
MRPL1	79.45330047607421	41.58639907836914
TMA64	28.43379974365234	14.42980003356933
APC4	0.	14.42980003356933
TRM1	74.27739715576171	60.40779876708984
DPB4	0.	28.54579925537109
KIN1	65.20279693603515	81.42510223388671
INO2	28.43379974365234	45.88840103149414
ECM18	50.99710083007812	70.5354995727539
SWF1	88.66230010986328	14.42980003356933
ARO1	98.05059814453125	75.21849822998046
SAC6	28.43379974365234	19.00069999694824
FIN1	0.	3.18172001838684
YCF1	28.43379974365234	41.58639907836914
RGP1	50.99710083007812	6.228990077972412
HPR1	0.	6.228990077972412
RUB1	0.	83.95700073242187
DOP1	28.43379974365234	33.11669921875
PEX7	28.43379974365234	19.00069999694824
SAN1	0.	10.10529994964599
MKC7	74.27739715576171	73.7396011352539
TAF12	0.	1.411610007286071
SWI5	79.45330047607421	14.42980003356933
EKI1	0.	3.18172001838684
KGD2	28.43379974365234	45.88840103149414
NUM1	65.20279693603515	60.40779876708984
CTH1	0.	45.88840103149414
GIR2	50.99710083007812	19.00069999694824
ENT5	28.43379974365234	37.57559967041015
CPR1	0.	95.38430023193359
RPA14	0.	76.87650299072265
HOM2	96.8406982421875	90.76850128173828
SAC3	0.	10.10529994964599
SSY1	0.	19.00069999694824
NBP2	0.	28.54579925537109
CWC15	0.	41.58639907836914
SEC1	0.	1.411610007286071
TRM82	79.45330047607421	88.25900268554687
SEC5	0.	0.2912839949131012
TAF10	28.43379974365234	33.11669921875
CDC37	28.43379974365234	14.42980003356933
STB3	0.	49.42860031127929
SEC7	0.	6.228990077972412
HSP42	93.09880065917968	99.52950286865234
SUP35	0.	23.3027000427246
ARG82	28.43379974365234	45.88840103149414
HMO1	0.	37.57559967041015
RSM24	74.27739715576171	37.57559967041015
NGG1	0.	6.228990077972412
UBC1	28.43379974365234	28.54579925537109
SDH4	90.41000366210937	97.73690032958984
CSN9	0.	68.87740325927734
SCC2	50.99710083007812	33.11669921875
SAS4	0.	33.11669921875
CDC1	50.99710083007812	33.11669921875
PLP1	50.99710083007812	1.411610007286071
ATC1	74.27739715576171	37.57559967041015
YDR186C	91.95610046386718	70.5354995727539
CCT6	28.43379974365234	6.228990077972412
SLY1	28.43379974365234	6.228990077972412
RVB1	50.99710083007812	33.11669921875
HST4	0.	6.228990077972412
NUP42	50.99710083007812	10.10529994964599
MSS116	79.45330047607421	6.228990077972412
REF2	0.	33.11669921875
CBS2	28.43379974365234	28.54579925537109
RKM2	0.	1.411610007286071
VPS64	0.	1.411610007286071
SPC19	0.	0.2912839949131012
RAV2	0.	19.00069999694824
COQ4	28.43379974365234	49.42860031127929
MSC2	0.	0.2912839949131012
EBS1	0.	3.18172001838684
UME6	0.	33.11669921875
MSS4	79.45330047607421	28.54579925537109
GCD6	0.	33.11669921875
TCP1	28.43379974365234	23.3027000427246
UPC2	86.24240112304687	45.88840103149414
AHA1	65.20279693603515	72.30560302734375
ADR1	94.9136962890625	98.09549713134765
RAD9	28.43379974365234	45.88840103149414
SPR28	50.99710083007812	89.02079772949218
MFB1	0.	6.228990077972412
GTB1	28.43379974365234	55.50080108642578
CRF1	79.45330047607421	10.10529994964599
HTB1	65.20279693603515	62.67079925537109
HTA1	83.62090301513671	91.73200225830078
ADK1	28.43379974365234	14.42980003356933
SIR4	28.43379974365234	19.00069999694824
PCF11	0.	10.10529994964599
IVY1	0.	64.777099609375
COX20	50.99710083007812	10.10529994964599
HEM1	65.20279693603515	41.58639907836914
RTN1	50.99710083007812	19.00069999694824
LYS4	96.8406982421875	55.50080108642578
PRP42	50.99710083007812	1.411610007286071
FMN1	0.	6.228990077972412
MRPL7	90.41000366210937	10.10529994964599
SEC26	0.	3.18172001838684
YDR239C	28.43379974365234	49.42860031127929
SNU56	0.	58.3016014099121
AMD2	94.9136962890625	75.21849822998046
PRP28	86.24240112304687	6.228990077972412
PEX5	65.20279693603515	10.10529994964599
MNN10	79.45330047607421	58.3016014099121
TRS23	0.	64.777099609375
VHS1	28.43379974365234	28.54579925537109
PAM1	0.	6.228990077972412
BTT1	28.43379974365234	49.42860031127929
MET32	65.20279693603515	23.3027000427246
CHL4	28.43379974365234	6.228990077972412
RMD5	28.43379974365234	52.34149932861328
CTA1	0.	49.42860031127929
SET7	65.20279693603515	37.57559967041015
HSP78	86.24240112304687	97.37840270996093
YAP6	79.45330047607421	19.00069999694824
SWM1	0.	28.54579925537109
EXG2	74.27739715576171	49.42860031127929
DIN7	65.20279693603515	55.50080108642578
AKR1	94.06230163574218	41.58639907836914
PEX10	50.99710083007812	14.42980003356933
YDR266C	28.43379974365234	3.18172001838684
CIA1	0.	3.18172001838684
MSW1	28.43379974365234	28.54579925537109
CCC2	88.66230010986328	83.17279815673828
GLO2	50.99710083007812	1.411610007286071
DON1	0.	62.67079925537109
BSC2	65.20279693603515	28.54579925537109
PMP3	28.43379974365234	76.87650299072265
MTH1	94.9136962890625	52.34149932861328
RNH202	0.	37.57559967041015
RRP45	86.24240112304687	33.11669921875
PHM6	79.45330047607421	3.18172001838684
GCN2	0.	23.3027000427246
DPP1	0.	10.10529994964599
ZIP1	0.	37.57559967041015
RTT103	0.	6.228990077972412
SRP101	0.	23.3027000427246
SSD1	50.99710083007812	93.25569915771484
DPL1	50.99710083007812	28.54579925537109
HDA2	50.99710083007812	3.18172001838684
MHR1	65.20279693603515	23.3027000427246
SUR2	74.27739715576171	55.50080108642578
ATP5	79.45330047607421	33.11669921875
BFR2	65.20279693603515	64.777099609375
PRO1	0.	19.00069999694824
CFT1	0.	28.54579925537109
GPI11	83.62090301513671	28.54579925537109
RSC3	65.20279693603515	41.58639907836914
CPR5	0.	64.777099609375
HNT2	28.43379974365234	3.18172001838684
SRB7	0.	33.11669921875
GIC2	94.9136962890625	62.67079925537109
SUM1	0.	3.18172001838684
TFB1	28.43379974365234	6.228990077972412
SSF2	86.24240112304687	10.10529994964599
PIB1	0.	78.08650207519531
RAD34	0.	14.42980003356933
IPK1	0.	93.25569915771484
OMS1	28.43379974365234	6.228990077972412
HIM1	28.43379974365234	55.50080108642578
MCM21	0.	1.411610007286071
SWA2	50.99710083007812	62.67079925537109
ASP1	50.99710083007812	82.36609649658203
MRPL35	50.99710083007812	19.00069999694824
TIM11	50.99710083007812	19.00069999694824
PEP7	0.	1.411610007286071
UTP4	83.62090301513671	75.21849822998046
YCG1	65.20279693603515	6.228990077972412
YSP2	28.43379974365234	6.228990077972412
SKP1	28.43379974365234	23.3027000427246
PEX3	28.43379974365234	10.10529994964599
GPI8	0.	23.3027000427246
SWR1	28.43379974365234	10.10529994964599
MSN5	28.43379974365234	14.42980003356933
MRPS28	74.27739715576171	6.228990077972412
FCF1	28.43379974365234	58.3016014099121
YDR341C	88.66230010986328	60.40779876708984
HXT7	88.66230010986328	88.25900268554687
HXT6	93.09880065917968	85.52539825439453
HXT3	94.9136962890625	79.25160217285156
SVF1	50.99710083007812	28.54579925537109
MRP1	50.99710083007812	23.3027000427246
YPS7	50.99710083007812	37.57559967041015
ATP22	74.27739715576171	6.228990077972412
SBE2	0.	45.88840103149414
TRR1	65.20279693603515	33.11669921875
TRP4	98.902099609375	70.5354995727539
SPC110	0.	45.88840103149414
GGA1	74.27739715576171	95.9219970703125
VID21	28.43379974365234	23.3027000427246
BCP1	28.43379974365234	82.36609649658203
TFC6	28.43379974365234	90.76850128173828
ESC2	0.	41.58639907836914
CDC40	28.43379974365234	1.411610007286071
ESF1	0.	52.34149932861328
YPR1	65.20279693603515	58.3016014099121
XRS2	50.99710083007812	10.10529994964599
VPS74	74.27739715576171	3.18172001838684
FRQ1	0.	23.3027000427246
BCS1	0.	49.42860031127929
ARH1	0.	33.11669921875
ATP17	83.62090301513671	49.42860031127929
LSM6	28.43379974365234	70.5354995727539
RGA2	28.43379974365234	14.42980003356933
ARO10	97.78179931640625	98.09549713134765
YRA1	28.43379974365234	55.50080108642578
RPP2B	28.43379974365234	52.34149932861328
NKP1	28.43379974365234	66.9281005859375
ATO3	50.99710083007812	6.228990077972412
EFT2	28.43379974365234	28.54579925537109
MUS81	28.43379974365234	19.00069999694824
RVS167	74.27739715576171	95.38430023193359
SAC7	0.	6.228990077972412
UBA2	0.	3.18172001838684
SPT3	28.43379974365234	14.42980003356933
SHE9	0.	10.10529994964599
RPT3	28.43379974365234	19.00069999694824
SXM1	28.43379974365234	6.228990077972412
NCB2	28.43379974365234	14.42980003356933
UTP5	0.	10.10529994964599
HPT1	91.95610046386718	91.30629730224609
URH1	79.45330047607421	55.50080108642578
DIT2	50.99710083007812	41.58639907836914
DIT1	83.62090301513671	88.25900268554687
RPB7	28.43379974365234	28.54579925537109
MRP20	0.	58.3016014099121
PDR15	83.62090301513671	87.47480010986328
TRS120	0.	3.18172001838684
ADE8	94.06230163574218	58.3016014099121
SIZ1	0.	60.40779876708984
STE14	74.27739715576171	52.34149932861328
ERD1	28.43379974365234	1.411610007286071
SYF1	28.43379974365234	14.42980003356933
RPL12B	50.99710083007812	70.5354995727539
RAD30	0.	3.18172001838684
HKR1	0.	52.34149932861328
ARO80	50.99710083007812	49.42860031127929
SIP1	28.43379974365234	6.228990077972412
CAD1	28.43379974365234	70.5354995727539
DYN2	0.	76.87650299072265
SNX41	88.66230010986328	78.08650207519531
RPN9	0.	33.11669921875
TIF35	74.27739715576171	52.34149932861328
CYM1	28.43379974365234	41.58639907836914
NPL3	65.20279693603515	58.3016014099121
GPI17	28.43379974365234	1.411610007286071
PPM1	65.20279693603515	10.10529994964599
PPZ2	50.99710083007812	6.228990077972412
GPI19	0.	6.228990077972412
LRS4	0.	3.18172001838684
DOT1	0.	19.00069999694824
APT2	50.99710083007812	49.42860031127929
SSN2	28.43379974365234	41.58639907836914
ECM11	0.	70.5354995727539
RPS17B	28.43379974365234	91.73200225830078
ADA2	0.	28.54579925537109
UTP6	50.99710083007812	64.777099609375
RPS18A	74.27739715576171	94.21910095214843
YHP1	88.66230010986328	86.75779724121093
PPN1	28.43379974365234	19.00069999694824
TSA2	88.66230010986328	93.681396484375
GUK1	50.99710083007812	76.87650299072265
NHX1	0.	14.42980003356933
TOM1	0.	49.42860031127929
PFA5	28.43379974365234	37.57559967041015
TFB3	0.	0.
MFA1	97.44570159912109	96.39260101318359
MRPL28	0.	6.228990077972412
STP1	28.43379974365234	0.
SPP41	0.	23.3027000427246
RMT2	50.99710083007812	66.9281005859375
PKH3	0.	10.10529994964599
TLG1	0.	6.228990077972412
SDC1	28.43379974365234	41.58639907836914
UGO1	0.	19.00069999694824
RPL27B	50.99710083007812	82.36609649658203
TRS31	0.	37.57559967041015
PRP3	50.99710083007812	49.42860031127929
SNF1	28.43379974365234	23.3027000427246
SNM1	28.43379974365234	19.00069999694824
PEX29	0.	10.10529994964599
DIG2	0.	3.18172001838684
PHO8	93.09880065917968	70.5354995727539
CWC21	0.	6.228990077972412
KRE2	28.43379974365234	28.54579925537109
VPS52	0.	1.411610007286071
VPS72	28.43379974365234	14.42980003356933
VPS60	28.43379974365234	45.88840103149414
RIB3	83.62090301513671	45.88840103149414
PAC11	28.43379974365234	70.5354995727539
SLD5	28.43379974365234	45.88840103149414
PKH1	28.43379974365234	41.58639907836914
IZH1	65.20279693603515	41.58639907836914
RSM28	65.20279693603515	23.3027000427246
VPS3	0.	23.3027000427246
PUF6	50.99710083007812	78.08650207519531
ITR1	50.99710083007812	95.72039794921875
SEC20	0.	14.42980003356933
LCD1	28.43379974365234	41.58639907836914
RPL37B	65.20279693603515	89.89469909667968
PLM2	65.20279693603515	79.25160217285156
SAM2	83.62090301513671	97.37840270996093
LPP1	50.99710083007812	41.58639907836914
SPG3	0.	68.87740325927734
PSP1	28.43379974365234	28.54579925537109
GIN4	65.20279693603515	23.3027000427246
GNP1	28.43379974365234	23.3027000427246
SMT3	0.	33.11669921875
ACN9	0.	49.42860031127929
EMI1	28.43379974365234	23.3027000427246
GRX2	50.99710083007812	23.3027000427246
SLF1	28.43379974365234	23.3027000427246
EMI2	65.20279693603515	80.23750305175781
EUG1	93.09880065917968	86.22000122070312
FPR2	50.99710083007812	52.34149932861328
SPS2	0.	33.11669921875
SPS1	50.99710083007812	41.58639907836914
AGE1	0.	10.10529994964599
SNA2	86.24240112304687	94.44319915771484
RBA50	0.	33.11669921875
HLR1	50.99710083007812	49.42860031127929
QCR7	83.62090301513671	84.78600311279296
APA2	90.41000366210937	68.87740325927734
HSP31	97.44570159912109	98.09549713134765
FIT1	94.9136962890625	41.58639907836914
STL1	28.43379974365234	41.58639907836914
PAD1	0.	88.25900268554687
YRF1-1	93.09880065917968	73.7396011352539
RMD6	50.99710083007812	41.58639907836914
DLD3	98.36430358886718	95.38430023193359
HXT13	83.62090301513671	68.87740325927734
HPA3	93.09880065917968	3.18172001838684
SIT1	99.88800048828125	91.30629730224609
AVT2	50.99710083007812	41.58639907836914
CAN1	50.99710083007812	64.777099609375
NPR2	28.43379974365234	3.18172001838684
CIN8	0.	66.9281005859375
PRB1	95.72039794921875	97.51290130615234
SOM1	65.20279693603515	90.41000366210937
PCM1	91.95610046386718	49.42860031127929
HAT2	0.	49.42860031127929
POL5	50.99710083007812	52.34149932861328
RPL12A	0.	70.5354995727539
MAK10	28.43379974365234	10.10529994964599
AFG1	0.	19.00069999694824
VMA8	0.	23.3027000427246
RML2	28.43379974365234	19.00069999694824
PAU2	95.72039794921875	92.35939788818359
YEL047C	83.62090301513671	6.228990077972412
GLY1	79.45330047607421	62.67079925537109
IES6	28.43379974365234	37.57559967041015
YEL043W	0.	19.00069999694824
GDA1	74.27739715576171	62.67079925537109
YEF1	28.43379974365234	90.76850128173828
UTR2	88.66230010986328	89.02079772949218
CYC7	50.99710083007812	68.87740325927734
UTR4	50.99710083007812	45.88840103149414
RAD23	65.20279693603515	19.00069999694824
ANP1	28.43379974365234	0.2912839949131012
HYP2	28.43379974365234	19.00069999694824
MCM3	0.	6.228990077972412
SPF1	79.45330047607421	37.57559967041015
ECM10	50.99710083007812	3.18172001838684
BUD16	90.41000366210937	62.67079925537109
CUP5	0.	14.42980003356933
SNU13	0.	68.87740325927734
RIP1	94.9136962890625	81.42510223388671
GEA2	0.	14.42980003356933
URA3	86.24240112304687	23.3027000427246
TIM9	50.99710083007812	90.76850128173828
MMS21	50.99710083007812	28.54579925537109
PMP2	65.20279693603515	75.21849822998046
NPP2	28.43379974365234	75.21849822998046
EDC3	0.	0.2912839949131012
VAC8	0.	28.54579925537109
UBC8	50.99710083007812	85.52539825439453
GLC3	91.95610046386718	72.30560302734375
GCN4	95.72039794921875	94.44319915771484
YEA6	28.43379974365234	60.40779876708984
VAB2	28.43379974365234	45.88840103149414
YEA4	28.43379974365234	23.3027000427246
GIM4	28.43379974365234	23.3027000427246
WBP1	28.43379974365234	28.54579925537109
MNN1	99.41739654541015	19.00069999694824
NOP16	65.20279693603515	33.11669921875
PMI40	96.28050231933593	87.47480010986328
FMP52	74.27739715576171	80.23750305175781
YND1	28.43379974365234	41.58639907836914
NUG1	28.43379974365234	33.11669921875
PAC2	28.43379974365234	52.34149932861328
TMA20	0.	45.88840103149414
SEC3	50.99710083007812	23.3027000427246
NTF2	28.43379974365234	52.34149932861328
YER010C	0.	3.18172001838684
TIR1	94.9136962890625	98.49880218505859
PRE1	28.43379974365234	33.11669921875
PRP22	0.	6.228990077972412
HEM14	83.62090301513671	19.00069999694824
FAA2	50.99710083007812	45.88840103149414
BIM1	28.43379974365234	6.228990077972412
AFG3	28.43379974365234	49.42860031127929
SPC25	0.	41.58639907836914
ISC1	28.43379974365234	10.10529994964599
SBH2	28.43379974365234	45.88840103149414
GPA2	74.27739715576171	6.228990077972412
RPN3	28.43379974365234	3.18172001838684
SRB4	0.	14.42980003356933
PRO3	74.27739715576171	83.95700073242187
YAT2	98.05059814453125	49.42860031127929
GCD11	65.20279693603515	23.3027000427246
CHO1	90.41000366210937	96.21330261230468
GAL83	74.27739715576171	45.88840103149414
MIG3	65.20279693603515	49.42860031127929
SMB1	0.	19.00069999694824
YPT31	50.99710083007812	23.3027000427246
FIR1	50.99710083007812	6.228990077972412
ZRG8	50.99710083007812	68.87740325927734
EDC2	83.62090301513671	97.24400329589843
ARB1	28.43379974365234	52.34149932861328
PHM8	93.09880065917968	98.2522964477539
KRE29	90.41000366210937	55.50080108642578
HVG1	0.	37.57559967041015
GLN3	90.41000366210937	52.34149932861328
YEN1	0.	23.3027000427246
MXR1	90.41000366210937	81.42510223388671
SAH1	0.	89.02079772949218
ERG28	94.06230163574218	91.30629730224609
MEI4	28.43379974365234	23.3027000427246
ACA1	96.8406982421875	23.3027000427246
SPO73	28.43379974365234	3.18172001838684
SAP1	0.	19.00069999694824
CAJ1	83.62090301513671	0.2912839949131012
ISD11	0.	6.228990077972412
RSM18	0.	76.87650299072265
JHD1	0.	6.228990077972412
HOM3	98.36430358886718	78.08650207519531
PIC2	79.45330047607421	93.681396484375
GIP2	50.99710083007812	87.47480010986328
HIS1	98.99169921875	88.25900268554687
FCY2	74.27739715576171	82.36609649658203
RPL34A	83.62090301513671	70.5354995727539
HMF1	65.20279693603515	41.58639907836914
PET117	50.99710083007812	68.87740325927734
PCL6	0.	0.2912839949131012
FCY21	90.41000366210937	94.689697265625
CEM1	65.20279693603515	58.3016014099121
HOR2	96.28050231933593	84.78600311279296
THO1	50.99710083007812	14.42980003356933
ICL1	28.43379974365234	45.88840103149414
MOT2	28.43379974365234	93.25569915771484
ARG5,6	98.99169921875	86.75779724121093
RNR1	96.28050231933593	73.7396011352539
VTC1	28.43379974365234	33.11669921875
ALD5	99.41739654541015	75.21849822998046
RPS24A	50.99710083007812	68.87740325927734
PTP3	50.99710083007812	3.18172001838684
SER3	86.24240112304687	92.35939788818359
UTP7	0.	3.18172001838684
GET2	74.27739715576171	10.10529994964599
ILV1	83.62090301513671	60.40779876708984
DOT6	28.43379974365234	64.777099609375
PTC2	0.	49.42860031127929
TRP2	79.45330047607421	49.42860031127929
MET6	93.09880065917968	89.02079772949218
IES5	50.99710083007812	33.11669921875
TSC11	28.43379974365234	68.87740325927734
PUP3	74.27739715576171	10.10529994964599
RAD51	90.41000366210937	52.34149932861328
SHC1	83.62090301513671	76.87650299072265
UBP9	28.43379974365234	76.87650299072265
PRS2	28.43379974365234	3.18172001838684
UBC6	28.43379974365234	0.2912839949131012
AST2	50.99710083007812	6.228990077972412
RPS8B	50.99710083007812	52.34149932861328
SSA4	74.27739715576171	97.64730072021484
RTT105	0.	10.10529994964599
NUP157	0.	28.54579925537109
MAM1	0.	55.50080108642578
GLE2	28.43379974365234	0.2912839949131012
FLO8	0.	41.58639907836914
KAP123	65.20279693603515	37.57559967041015
SWI4	50.99710083007812	52.34149932861328
LSM4	28.43379974365234	55.50080108642578
BOI2	50.99710083007812	19.00069999694824
SPR6	65.20279693603515	60.40779876708984
SLX8	0.	14.42980003356933
RPL23B	65.20279693603515	95.00340270996093
SHO1	86.24240112304687	41.58639907836914
AVT6	86.24240112304687	72.30560302734375
SCS2	0.	55.50080108642578
GLO3	50.99710083007812	6.228990077972412
YCK3	50.99710083007812	60.40779876708984
DSE1	99.77590179443359	97.15440368652343
RSP5	0.	14.42980003356933
NSA2	88.66230010986328	78.08650207519531
LCP5	65.20279693603515	23.3027000427246
SAK1	0.	10.10529994964599
RPS26B	74.27739715576171	73.7396011352539
PMD1	50.99710083007812	66.9281005859375
GLC7	50.99710083007812	0.2912839949131012
GDI1	28.43379974365234	14.42980003356933
COX15	65.20279693603515	89.02079772949218
MAG1	50.99710083007812	84.78600311279296
DDI1	65.20279693603515	19.00069999694824
UBP5	94.06230163574218	87.47480010986328
FTR1	98.05059814453125	62.67079925537109
LSM5	65.20279693603515	81.42510223388671
SCC4	0.	23.3027000427246
SPT15	50.99710083007812	33.11669921875
PEA2	0.	19.00069999694824
SPI1	94.06230163574218	99.8656005859375
UBP3	28.43379974365234	10.10529994964599
PET122	65.20279693603515	28.54579925537109
OXA1	28.43379974365234	89.44660186767578
BEM2	65.20279693603515	3.18172001838684
COG3	0.	6.228990077972412
BUR6	94.06230163574218	93.97270202636718
SPT2	28.43379974365234	0.2912839949131012
RAD4	28.43379974365234	10.10529994964599
CHD1	0.	58.3016014099121
PAB1	28.43379974365234	33.11669921875
DNF1	28.43379974365234	1.411610007286071
BCK2	28.43379974365234	64.777099609375
CCA1	28.43379974365234	0.2912839949131012
RPH1	83.62090301513671	37.57559967041015
ADK2	50.99710083007812	70.5354995727539
RAD3	0.	6.228990077972412
BRR2	0.	55.50080108642578
RAD24	0.	10.10529994964599
GRX4	88.66230010986328	66.9281005859375
TMT1	79.45330047607421	83.95700073242187
ECM32	50.99710083007812	58.3016014099121
BMH1	0.	64.777099609375
PDA1	79.45330047607421	64.777099609375
DMC1	50.99710083007812	62.67079925537109
ISC10	28.43379974365234	3.18172001838684
FAU1	0.	14.42980003356933
YRF1-2	79.45330047607421	73.7396011352539
COS4	90.41000366210937	87.47480010986328
SNO3	79.45330047607421	52.34149932861328
SNZ3	83.62090301513671	66.9281005859375
THI5	94.9136962890625	95.00340270996093
AAD16	88.66230010986328	45.88840103149414
AAD6	50.99710083007812	79.25160217285156
DAK2	50.99710083007812	37.57559967041015
ALR2	28.43379974365234	28.54579925537109
EMP47	28.43379974365234	23.3027000427246
RGD2	28.43379974365234	3.18172001838684
SEC53	50.99710083007812	73.7396011352539
OTU1	28.43379974365234	68.87740325927734
FET5	79.45330047607421	33.11669921875
ACT1	0.	80.23750305175781
YPT1	50.99710083007812	28.54579925537109
TUB2	86.24240112304687	23.3027000427246
RPO41	28.43379974365234	19.00069999694824
RPL22B	93.09880065917968	93.97270202636718
RIM15	0.	52.34149932861328
HAC1	0.	97.37840270996093
AGX1	88.66230010986328	86.75779724121093
CAK1	0.	23.3027000427246
CAF16	93.09880065917968	62.67079925537109
GYP8	83.62090301513671	70.5354995727539
STE2	99.1260986328125	97.64730072021484
BST1	50.99710083007812	3.18172001838684
EPL1	50.99710083007812	45.88840103149414
BUD27	0.	3.18172001838684
FRS2	86.24240112304687	37.57559967041015
GAT1	74.27739715576171	89.44660186767578
PAU5	90.41000366210937	95.00340270996093
LPD1	50.99710083007812	80.23750305175781
SMX2	0.	45.88840103149414
GNA1	0.	79.25160217285156
MDJ1	50.99710083007812	80.23750305175781
HSP12	99.9552001953125	99.97760009765625
IES1	28.43379974365234	0.2912839949131012
HXT10	50.99710083007812	88.25900268554687
WWM1	0.	62.67079925537109
CDC4	0.	0.
SMC1	65.20279693603515	28.54579925537109
BLM10	0.	14.42980003356933
SEC4	0.	41.58639907836914
VTC2	83.62090301513671	3.18172001838684
MSH4	0.	41.58639907836914
SPB4	50.99710083007812	3.18172001838684
DEG1	65.20279693603515	10.10529994964599
LOC1	0.	91.30629730224609
NIC96	28.43379974365234	6.228990077972412
YPI1	50.99710083007812	23.3027000427246
RPN11	28.43379974365234	33.11669921875
SAD1	50.99710083007812	64.777099609375
FAR7	0.	28.54579925537109
GCN20	50.99710083007812	41.58639907836914
UBP6	0.	10.10529994964599
IOC3	28.43379974365234	6.228990077972412
CMK1	28.43379974365234	14.42980003356933
GSY1	88.66230010986328	73.7396011352539
YFR016C	28.43379974365234	14.42980003356933
FAB1	50.99710083007812	55.50080108642578
ATG18	28.43379974365234	37.57559967041015
ROG3	28.43379974365234	83.95700073242187
PES4	50.99710083007812	23.3027000427246
LSB3	91.95610046386718	10.10529994964599
HIS2	65.20279693603515	62.67079925537109
ECO1	0.	41.58639907836914
CDC14	50.99710083007812	10.10529994964599
PTR3	50.99710083007812	80.23750305175781
MET10	90.41000366210937	88.25900268554687
SMC2	0.	3.18172001838684
RPL2A	28.43379974365234	75.21849822998046
RPL29	74.27739715576171	89.89469909667968
QCR6	50.99710083007812	66.9281005859375
PHO4	0.	64.777099609375
CDC26	28.43379974365234	19.00069999694824
RSC8	28.43379974365234	28.54579925537109
SAP155	0.	3.18172001838684
DUG1	28.43379974365234	3.18172001838684
CNN1	0.	14.42980003356933
BNA6	93.09880065917968	49.42860031127929
RMD8	0.	19.00069999694824
YMR31	0.	3.18172001838684
PRE4	0.	14.42980003356933
RET2	28.43379974365234	70.5354995727539
RPN12	50.99710083007812	28.54579925537109
HXK1	65.20279693603515	99.2605972290039
COS12	0.	94.44319915771484
VEL1	86.24240112304687	90.41000366210937
MNT2	65.20279693603515	66.9281005859375
ADH4	91.95610046386718	96.21330261230468
ZRT1	0.	99.9552001953125
FZF1	0.	79.25160217285156
HXK2	86.24240112304687	91.73200225830078
RTG2	28.43379974365234	0.2912839949131012
HFM1	0.	73.7396011352539
ZIP2	50.99710083007812	96.68379974365234
PDE1	88.66230010986328	93.05400085449218
BRR6	0.	37.57559967041015
RAI1	65.20279693603515	14.42980003356933
GUS1	65.20279693603515	1.411610007286071
RTF1	0.	6.228990077972412
TAD1	28.43379974365234	10.10529994964599
KAP114	0.	14.42980003356933
DOC1	0.	37.57559967041015
CSE1	28.43379974365234	41.58639907836914
HAP2	0.	23.3027000427246
MTO1	28.43379974365234	14.42980003356933
ADE5,7	79.45330047607421	28.54579925537109
SEC15	0.	0.2912839949131012
TAN1	0.	64.777099609375
SAP4	28.43379974365234	87.47480010986328
SHE10	28.43379974365234	19.00069999694824
VID30	0.	10.10529994964599
OST5	0.	64.777099609375
VRG4	0.	14.42980003356933
SDT1	90.41000366210937	45.88840103149414
COG1	79.45330047607421	10.10529994964599
EDC1	0.	90.76850128173828
NIF3	0.	10.10529994964599
MDM34	0.	41.58639907836914
KIP3	28.43379974365234	41.58639907836914
CLG1	28.43379974365234	92.35939788818359
SKI8	28.43379974365234	28.54579925537109
VAM7	0.	23.3027000427246
YPT32	0.	23.3027000427246
MIG2	79.45330047607421	28.54579925537109
SIP2	28.43379974365234	64.777099609375
SPT16	28.43379974365234	6.228990077972412
CHC1	0.	19.00069999694824
POX1	0.	92.78510284423828
KEX1	28.43379974365234	3.18172001838684
ARO8	94.06230163574218	66.9281005859375
MCM6	0.	14.42980003356933
EMP24	65.20279693603515	41.58639907836914
YIP4	65.20279693603515	14.42980003356933
MDS3	0.	70.5354995727539
GCN1	28.43379974365234	3.18172001838684
HOS2	0.	86.22000122070312
IME4	50.99710083007812	49.42860031127929
COX13	88.66230010986328	45.88840103149414
CDC55	0.	1.411610007286071
RPS26A	28.43379974365234	75.21849822998046
COX4	91.95610046386718	64.777099609375
TPN1	86.24240112304687	49.42860031127929
STR3	99.1260986328125	73.7396011352539
MND1	65.20279693603515	82.36609649658203
GTS1	65.20279693603515	60.40779876708984
ATG1	97.44570159912109	95.00340270996093
TOS3	94.9136962890625	85.52539825439453
MPT5	83.62090301513671	89.02079772949218
SAE2	0.	60.40779876708984
BUD13	0.	64.777099609375
KEM1	28.43379974365234	28.54579925537109
NUP49	28.43379974365234	19.00069999694824
ROK1	50.99710083007812	14.42980003356933
SPO74	28.43379974365234	73.7396011352539
SUA5	0.	10.10529994964599
PMR1	0.	33.11669921875
CUP2	65.20279693603515	82.36609649658203
YRB30	28.43379974365234	19.00069999694824
RAD54	74.27739715576171	58.3016014099121
SUT1	65.20279693603515	33.11669921875
YIP5	28.43379974365234	1.411610007286071
YGL160W	28.43379974365234	0.2912839949131012
RCK1	50.99710083007812	70.5354995727539
YGL157W	91.95610046386718	70.5354995727539
AMS1	99.50710296630859	97.51290130615234
CDC43	0.	6.228990077972412
LYS5	83.62090301513671	41.58639907836914
PEX14	0.	6.228990077972412
NUT1	0.	1.411610007286071
INO80	0.	23.3027000427246
ARO2	79.45330047607421	73.7396011352539
RPL9A	65.20279693603515	91.73200225830078
TIP20	0.	0.2912839949131012
ROG1	65.20279693603515	3.18172001838684
MRF1	28.43379974365234	14.42980003356933
GPI10	74.27739715576171	33.11669921875
HUL5	28.43379974365234	37.57559967041015
FLC3	28.43379974365234	37.57559967041015
SEC27	0.	37.57559967041015
MRM2	0.	6.228990077972412
RPL1B	28.43379974365234	58.3016014099121
PCL10	0.	10.10529994964599
ITC1	0.	45.88840103149414
SNT2	28.43379974365234	3.18172001838684
CEG1	0.	1.411610007286071
RSM23	28.43379974365234	19.00069999694824
CWC23	0.	19.00069999694824
SOH1	28.43379974365234	33.11669921875
SCS3	28.43379974365234	89.44660186767578
MET13	79.45330047607421	70.5354995727539
MON1	0.	0.2912839949131012
RPS2	65.20279693603515	75.21849822998046
NAB2	65.20279693603515	10.10529994964599
GPG1	98.902099609375	99.84320068359375
PRP43	74.27739715576171	45.88840103149414
ABC1	28.43379974365234	10.10529994964599
CDC20	65.20279693603515	33.11669921875
SNF4	65.20279693603515	72.30560302734375
SLD3	0.	23.3027000427246
TAF6	28.43379974365234	1.411610007286071
NSA1	50.99710083007812	1.411610007286071
RMD9	0.	0.
MLC1	65.20279693603515	10.10529994964599
ARC1	91.95610046386718	19.00069999694824
VPS73	28.43379974365234	49.42860031127929
RPL28	0.	72.30560302734375
SEH1	0.	19.00069999694824
LSG1	65.20279693603515	6.228990077972412
USE1	28.43379974365234	1.411610007286071
SRM1	50.99710083007812	19.00069999694824
TOS8	79.45330047607421	90.76850128173828
VPS45	0.	3.18172001838684
PAN2	0.	1.411610007286071
SPC105	0.	19.00069999694824
NUP145	28.43379974365234	6.228990077972412
NBP35	0.	19.00069999694824
LIF1	0.	3.18172001838684
MF(ALPHA)2	28.43379974365234	23.3027000427246
MMS2	50.99710083007812	6.228990077972412
MAD1	28.43379974365234	6.228990077972412
GUP1	50.99710083007812	0.2912839949131012
SCY1	0.	19.00069999694824
DBP3	79.45330047607421	23.3027000427246
HNM1	93.09880065917968	82.36609649658203
RPL7A	28.43379974365234	76.87650299072265
MPS2	28.43379974365234	28.54579925537109
HSF1	28.43379974365234	73.7396011352539
AFT1	50.99710083007812	23.3027000427246
RPB9	79.45330047607421	83.17279815673828
MNP1	50.99710083007812	91.73200225830078
NPY1	0.	3.18172001838684
SGF73	0.	28.54579925537109
ALG2	0.	6.228990077972412
MRH4	0.	0.2912839949131012
PUS2	28.43379974365234	80.23750305175781
PYC1	74.27739715576171	97.51290130615234
DUO1	0.	14.42980003356933
YBP2	0.	1.411610007286071
RAD6	0.	33.11669921875
SDS23	65.20279693603515	45.88840103149414
OLE1	65.20279693603515	55.50080108642578
ERV14	28.43379974365234	45.88840103149414
PRM8	65.20279693603515	79.25160217285156
MST27	50.99710083007812	23.3027000427246
TIF4632	28.43379974365234	23.3027000427246
RPT6	0.	3.18172001838684
ALG13	28.43379974365234	14.42980003356933
RIM8	65.20279693603515	83.17279815673828
RNA15	0.	70.5354995727539
DST1	28.43379974365234	0.
HEM2	0.	58.3016014099121
YGL039W	79.45330047607421	55.50080108642578
OCH1	79.45330047607421	41.58639907836914
PNC1	50.99710083007812	96.68379974365234
MIG1	0.	3.18172001838684
HOP2	28.43379974365234	86.75779724121093
AGA2	98.36430358886718	99.1260986328125
RPL24A	65.20279693603515	10.10529994964599
RPL30	79.45330047607421	80.23750305175781
CGR1	28.43379974365234	49.42860031127929
SCW11	98.05059814453125	93.681396484375
CWH41	65.20279693603515	52.34149932861328
TRP5	93.09880065917968	72.30560302734375
PGD1	0.	10.10529994964599
PIB2	28.43379974365234	64.777099609375
STT3	65.20279693603515	23.3027000427246
ALK1	50.99710083007812	75.21849822998046
GET1	65.20279693603515	28.54579925537109
CKB1	0.	41.58639907836914
JAC1	0.	10.10529994964599
ATE1	0.	14.42980003356933
KAP122	65.20279693603515	41.58639907836914
PUF4	28.43379974365234	6.228990077972412
PDR1	28.43379974365234	37.57559967041015
ERG4	94.06230163574218	55.50080108642578
SCL1	0.	33.11669921875
LEU1	99.50710296630859	93.97270202636718
PMA1	65.20279693603515	70.5354995727539
PMC1	74.27739715576171	79.25160217285156
COG7	28.43379974365234	45.88840103149414
CDH1	0.	6.228990077972412
ERP6	0.	1.411610007286071
ERG26	90.41000366210937	41.58639907836914
SWC4	28.43379974365234	49.42860031127929
CUL3	28.43379974365234	33.11669921875
PEX31	28.43379974365234	58.3016014099121
TFG2	28.43379974365234	23.3027000427246
PRP18	0.	45.88840103149414
MUQ1	0.	37.57559967041015
STF2	50.99710083007812	93.97270202636718
SEC9	28.43379974365234	37.57559967041015
NMA2	74.27739715576171	64.777099609375
YGR012W	0.	41.58639907836914
SNU71	0.	64.777099609375
MSB2	96.8406982421875	86.75779724121093
UGA1	65.20279693603515	52.34149932861328
VMA7	74.27739715576171	62.67079925537109
MTL1	50.99710083007812	73.7396011352539
THG1	28.43379974365234	68.87740325927734
RPS25A	28.43379974365234	41.58639907836914
MSP1	65.20279693603515	23.3027000427246
ERV1	93.09880065917968	52.34149932861328
POP6	28.43379974365234	37.57559967041015
GSC2	99.28299713134765	99.79830169677734
TIM21	28.43379974365234	58.3016014099121
RPL26B	65.20279693603515	93.681396484375
CAX4	0.	37.57559967041015
ACB1	28.43379974365234	73.7396011352539
ORM1	28.43379974365234	33.11669921875
KSS1	65.20279693603515	70.5354995727539
BUD9	88.66230010986328	66.9281005859375
RME1	97.78179931640625	62.67079925537109
TAM41	28.43379974365234	10.10529994964599
TFC4	28.43379974365234	10.10529994964599
UFD1	28.43379974365234	6.228990077972412
SCM4	88.66230010986328	49.42860031127929
YGR054W	50.99710083007812	52.34149932861328
MUP1	86.24240112304687	45.88840103149414
RSC1	0.	19.00069999694824
LST7	0.	23.3027000427246
SPR3	50.99710083007812	79.25160217285156
ERG25	91.95610046386718	80.23750305175781
ADE6	28.43379974365234	52.34149932861328
COX18	0.	14.42980003356933
SPT4	0.	33.11669921875
VHT1	98.05059814453125	80.23750305175781
ROM1	74.27739715576171	89.44660186767578
UPF3	28.43379974365234	14.42980003356933
SMD1	0.	89.89469909667968
PRP38	28.43379974365234	45.88840103149414
MRPL25	28.43379974365234	84.78600311279296
PEX8	65.20279693603515	58.3016014099121
PAC10	28.43379974365234	28.54579925537109
TWF1	50.99710083007812	23.3027000427246
SLX9	28.43379974365234	86.22000122070312
TOM20	28.43379974365234	49.42860031127929
GCD2	0.	41.58639907836914
MRP13	28.43379974365234	23.3027000427246
RPL11B	50.99710083007812	68.87740325927734
PIL1	88.66230010986328	60.40779876708984
PDC6	0.	72.30560302734375
CTT1	94.06230163574218	96.885498046875
PRP31	65.20279693603515	23.3027000427246
DBF2	65.20279693603515	84.78600311279296
VAS1	50.99710083007812	55.50080108642578
RRP46	74.27739715576171	23.3027000427246
TPC1	50.99710083007812	6.228990077972412
ASK10	90.41000366210937	23.3027000427246
ESP1	28.43379974365234	6.228990077972412
TEL2	0.	19.00069999694824
MDR1	0.	6.228990077972412
PCP1	0.	3.18172001838684
NOP7	74.27739715576171	72.30560302734375
SRB5	28.43379974365234	6.228990077972412
VMA21	28.43379974365234	52.34149932861328
CLB1	98.65560150146484	90.41000366210937
CLB6	86.24240112304687	96.48220062255859
SHY1	0.	75.21849822998046
DAM1	28.43379974365234	19.00069999694824
SPT6	0.	23.3027000427246
RPS23A	65.20279693603515	79.25160217285156
NUP57	28.43379974365234	10.10529994964599
COG2	0.	52.34149932861328
MEP1	79.45330047607421	68.87740325927734
PPT1	74.27739715576171	89.89469909667968
ASN2	83.62090301513671	55.50080108642578
UTP8	86.24240112304687	81.42510223388671
SYF2	28.43379974365234	55.50080108642578
PHB1	50.99710083007812	19.00069999694824
PEX4	0.	37.57559967041015
CAF130	0.	6.228990077972412
PRE9	0.	37.57559967041015
LSB1	86.24240112304687	62.67079925537109
TPO2	97.78179931640625	66.9281005859375
CBF2	0.	23.3027000427246
VPS62	65.20279693603515	23.3027000427246
BTN2	74.27739715576171	98.09549713134765
SKN1	50.99710083007812	23.3027000427246
THI4	83.62090301513671	58.3016014099121
NAT2	28.43379974365234	3.18172001838684
RPL24B	28.43379974365234	41.58639907836914
YGR150C	0.	1.411610007286071
RSR1	0.	23.3027000427246
CYS4	28.43379974365234	95.31710052490234
PTI1	65.20279693603515	85.52539825439453
CHO2	93.09880065917968	92.35939788818359
MTR3	74.27739715576171	41.58639907836914
NSR1	65.20279693603515	41.58639907836914
TIF4631	0.	66.9281005859375
GTR2	28.43379974365234	33.11669921875
MRPS35	65.20279693603515	45.88840103149414
KRE11	91.95610046386718	84.78600311279296
CLC1	74.27739715576171	6.228990077972412
PUS6	0.	68.87740325927734
PSD2	28.43379974365234	41.58639907836914
MSM1	28.43379974365234	28.54579925537109
YIP1	50.99710083007812	19.00069999694824
CBP4	50.99710083007812	6.228990077972412
ERG1	91.95610046386718	19.00069999694824
ATF2	91.95610046386718	75.21849822998046
PBP1	0.	37.57559967041015
OKP1	0.	23.3027000427246
RNR4	83.62090301513671	83.95700073242187
TIM13	0.	19.00069999694824
QCR9	65.20279693603515	62.67079925537109
UBR1	0.	45.88840103149414
TYS1	28.43379974365234	28.54579925537109
TFG1	0.	41.58639907836914
HGH1	50.99710083007812	41.58639907836914
BUB1	0.	33.11669921875
CRH1	98.05059814453125	94.44319915771484
HIP1	65.20279693603515	75.21849822998046
TDH3	28.43379974365234	88.25900268554687
PDX1	28.43379974365234	0.2912839949131012
XKS1	74.27739715576171	49.42860031127929
SKI6	0.	10.10529994964599
FYV8	28.43379974365234	19.00069999694824
SNG1	83.62090301513671	45.88840103149414
YPP1	28.43379974365234	28.54579925537109
PMT6	0.	3.18172001838684
ELP2	0.	45.88840103149414
PCT1	28.43379974365234	3.18172001838684
ADE3	88.66230010986328	68.87740325927734
YGR205W	28.43379974365234	92.78510284423828
YGR207C	79.45330047607421	52.34149932861328
SER2	74.27739715576171	66.9281005859375
TRX2	0.	58.3016014099121
ZPR1	28.43379974365234	45.88840103149414
RTA1	94.06230163574218	96.885498046875
RPS0A	50.99710083007812	28.54579925537109
RSM27	0.	80.23750305175781
GPI1	0.	45.88840103149414
CCH1	0.	3.18172001838684
CRM1	0.	0.2912839949131012
MRPL9	65.20279693603515	3.18172001838684
TOS2	28.43379974365234	73.7396011352539
PET54	0.	0.2912839949131012
HSV2	0.	14.42980003356933
AZR1	50.99710083007812	52.34149932861328
AMA1	0.	37.57559967041015
DIE2	28.43379974365234	45.88840103149414
SMI1	50.99710083007812	60.40779876708984
BNS1	65.20279693603515	37.57559967041015
PHB2	50.99710083007812	14.42980003356933
NAS6	0.	10.10529994964599
PHO81	74.27739715576171	28.54579925537109
YHB1	99.93280029296875	99.70870208740234
SPG1	0.	81.42510223388671
KEL2	0.	75.21849822998046
PEX21	99.79830169677734	78.08650207519531
PFK1	79.45330047607421	19.00069999694824
YAP1802	28.43379974365234	14.42980003356933
LSC2	93.09880065917968	45.88840103149414
SDA1	65.20279693603515	33.11669921875
BRF1	28.43379974365234	19.00069999694824
CPD1	0.	10.10529994964599
SOL4	86.24240112304687	98.79010009765625
MGA1	86.24240112304687	58.3016014099121
GCN5	0.	19.00069999694824
PUP2	28.43379974365234	33.11669921875
ENO1	50.99710083007812	88.25900268554687
COQ6	50.99710083007812	64.777099609375
GND2	28.43379974365234	90.76850128173828
MTM1	79.45330047607421	79.25160217285156
RAD2	50.99710083007812	33.11669921875
TNA1	93.09880065917968	81.42510223388671
APL6	28.43379974365234	19.00069999694824
BUD32	50.99710083007812	91.30629730224609
MES1	74.27739715576171	88.25900268554687
YGR266W	0.	55.50080108642578
FOL2	88.66230010986328	55.50080108642578
YTA7	0.	73.7396011352539
SLH1	0.	64.777099609375
TAF1	28.43379974365234	14.42980003356933
RTT102	0.	41.58639907836914
RNH70	0.	6.228990077972412
CWC22	0.	6.228990077972412
SCW4	65.20279693603515	80.23750305175781
PXR1	0.	68.87740325927734
YOR1	50.99710083007812	33.11669921875
BGL2	79.45330047607421	83.95700073242187
YGR283C	50.99710083007812	83.95700073242187
ERV29	50.99710083007812	58.3016014099121
ZUO1	86.24240112304687	41.58639907836914
BIO2	96.8406982421875	23.3027000427246
YGR287C	28.43379974365234	23.3027000427246
MAL13	79.45330047607421	28.54579925537109
MAL11	74.27739715576171	55.50080108642578
MAL12	74.27739715576171	58.3016014099121
COS6	90.41000366210937	19.00069999694824
YRF1-3	65.20279693603515	60.40779876708984
COS8	79.45330047607421	89.44660186767578
ARN2	98.36430358886718	84.78600311279296
ECM34	50.99710083007812	55.50080108642578
ARN1	99.61910247802734	87.47480010986328
CBP2	0.	52.34149932861328
MUP3	79.45330047607421	88.25900268554687
VMR1	91.95610046386718	83.17279815673828
SBP1	0.	83.17279815673828
RPL8A	0.	72.30560302734375
GUT1	50.99710083007812	23.3027000427246
GOS1	0.	19.00069999694824
ECM29	79.45330047607421	37.57559967041015
WSC4	94.9136962890625	94.21910095214843
RIM101	94.9136962890625	66.9281005859375
SNF6	50.99710083007812	10.10529994964599
RIM4	28.43379974365234	33.11669921875
RMD11	0.	3.18172001838684
SPO11	0.	73.7396011352539
OPI1	65.20279693603515	19.00069999694824
APM2	0.	55.50080108642578
DUR3	65.20279693603515	45.88840103149414
RPS20	74.27739715576171	75.21849822998046
YLF2	0.	28.54579925537109
OTU2	0.	41.58639907836914
PRS3	0.	49.42860031127929
YAP3	0.	14.42980003356933
STE20	28.43379974365234	1.411610007286071
MRP4	50.99710083007812	19.00069999694824
LAG1	65.20279693603515	83.95700073242187
HSE1	50.99710083007812	1.411610007286071
RPL14B	28.43379974365234	84.78600311279296
OSH7	0.	41.58639907836914
QCR10	79.45330047607421	14.42980003356933
LEU5	0.	10.10529994964599
YHR003C	65.20279693603515	41.58639907836914
NEM1	28.43379974365234	96.39260101318359
GPA1	96.8406982421875	80.23750305175781
MRS11	0.	96.21330261230468
STP2	94.06230163574218	70.5354995727539
ERG11	88.66230010986328	37.57559967041015
SOD2	65.20279693603515	85.52539825439453
RPL27A	50.99710083007812	80.23750305175781
DIA4	0.	41.58639907836914
VPS29	28.43379974365234	33.11669921875
ARD1	65.20279693603515	72.30560302734375
SPO13	28.43379974365234	28.54579925537109
MIP6	65.20279693603515	78.08650207519531
YSC84	65.20279693603515	23.3027000427246
YSC83	0.	14.42980003356933
ARG4	98.65560150146484	89.44660186767578
DED81	28.43379974365234	19.00069999694824
YHR020W	65.20279693603515	70.5354995727539
RPS27B	28.43379974365234	87.47480010986328
MYO1	28.43379974365234	14.42980003356933
MAS2	28.43379974365234	10.10529994964599
THR1	0.	33.11669921875
PPA1	28.43379974365234	28.54579925537109
RPN1	0.	19.00069999694824
DAP2	28.43379974365234	14.42980003356933
YHI9	98.65560150146484	78.08650207519531
SLT2	99.41739654541015	93.25569915771484
RRM3	28.43379974365234	33.11669921875
PIH1	0.	19.00069999694824
BRL1	0.	33.11669921875
PUT2	74.27739715576171	68.87740325927734
RRF1	0.	96.885498046875
MSC7	88.66230010986328	58.3016014099121
BCD1	28.43379974365234	64.777099609375
SRB2	0.	45.88840103149414
NCP1	65.20279693603515	23.3027000427246
DOG2	79.45330047607421	28.54579925537109
DOG1	50.99710083007812	37.57559967041015
INM1	65.20279693603515	58.3016014099121
AAP1	96.8406982421875	49.42860031127929
FSH1	83.62090301513671	62.67079925537109
SMF2	28.43379974365234	28.54579925537109
COX6	90.41000366210937	64.777099609375
CIC1	74.27739715576171	83.17279815673828
CUP1-1	79.45330047607421	98.43150329589843
CUP1-2	90.41000366210937	98.34190368652343
RSC30	50.99710083007812	64.777099609375
CPR2	74.27739715576171	19.00069999694824
MED6	0.	10.10529994964599
FYV4	50.99710083007812	33.11669921875
VMA22	0.	23.3027000427246
GIC1	50.99710083007812	28.54579925537109
RPP1	50.99710083007812	58.3016014099121
PAN5	28.43379974365234	10.10529994964599
SSZ1	65.20279693603515	28.54579925537109
RRP3	83.62090301513671	41.58639907836914
SSF1	28.43379974365234	45.88840103149414
HTD2	0.	33.11669921875
DYS1	65.20279693603515	52.34149932861328
RRP4	28.43379974365234	10.10529994964599
TRM5	50.99710083007812	91.73200225830078
PCL5	96.28050231933593	97.24400329589843
ERG7	65.20279693603515	6.228990077972412
OSH3	0.	19.00069999694824
QNS1	28.43379974365234	0.2912839949131012
PPE1	28.43379974365234	37.57559967041015
PTC7	0.	41.58639907836914
NMD2	0.	10.10529994964599
IRE1	50.99710083007812	10.10529994964599
YHR080C	28.43379974365234	33.11669921875
LRP1	65.20279693603515	80.23750305175781
KSP1	0.	66.9281005859375
SAM35	65.20279693603515	52.34149932861328
STE12	88.66230010986328	60.40779876708984
IPI1	86.24240112304687	70.5354995727539
NAM8	28.43379974365234	55.50080108642578
YHR087W	93.09880065917968	99.68630218505859
RPF1	50.99710083007812	73.7396011352539
GAR1	65.20279693603515	60.40779876708984
YNG2	0.	33.11669921875
MSR1	0.	95.72039794921875
HXT4	97.78179931640625	68.87740325927734
HXT1	28.43379974365234	45.88840103149414
HXT5	91.95610046386718	99.1260986328125
SFB3	28.43379974365234	58.3016014099121
TRA1	50.99710083007812	79.25160217285156
BIG1	0.	6.228990077972412
KIC1	0.	52.34149932861328
SBE22	28.43379974365234	28.54579925537109
GRE3	83.62090301513671	95.72039794921875
YPT35	0.	49.42860031127929
TRR2	28.43379974365234	64.777099609375
CDC12	0.	23.3027000427246
GGA2	74.27739715576171	10.10529994964599
CTM1	28.43379974365234	41.58639907836914
ERP5	28.43379974365234	41.58639907836914
UBA4	0.	23.3027000427246
YHR113W	50.99710083007812	58.3016014099121
BZZ1	0.	6.228990077972412
DMA1	0.	6.228990077972412
COX23	79.45330047607421	66.9281005859375
TOM71	28.43379974365234	6.228990077972412
ORC6	0.	37.57559967041015
SET1	0.	6.228990077972412
MSH1	0.	28.54579925537109
LSM12	28.43379974365234	62.67079925537109
EPT1	74.27739715576171	84.78600311279296
NDT80	50.99710083007812	28.54579925537109
YHR127W	79.45330047607421	14.42980003356933
FUR1	50.99710083007812	96.37020111083984
ARP1	28.43379974365234	41.58639907836914
ECM14	28.43379974365234	10.10529994964599
NSG1	50.99710083007812	52.34149932861328
WSS1	0.	6.228990077972412
YCK1	65.20279693603515	68.87740325927734
SPL2	28.43379974365234	85.52539825439453
ARO9	99.8656005859375	99.46219635009765
SPS100	91.95610046386718	98.34190368652343
RPL42B	79.45330047607421	93.05400085449218
CHS7	79.45330047607421	55.50080108642578
DSE2	95.72039794921875	84.78600311279296
RPC10	0.	81.42510223388671
DCD1	65.20279693603515	88.25900268554687
CRP1	0.	10.10529994964599
MRPL6	65.20279693603515	80.23750305175781
IMP3	65.20279693603515	83.17279815673828
PEX28	50.99710083007812	23.3027000427246
SPO12	86.24240112304687	75.21849822998046
SPO16	79.45330047607421	93.97270202636718
RTT107	86.24240112304687	60.40779876708984
LIN1	28.43379974365234	37.57559967041015
REC104	0.	41.58639907836914
KEL1	28.43379974365234	55.50080108642578
PEX18	28.43379974365234	60.40779876708984
YAP1801	0.	58.3016014099121
SOL3	50.99710083007812	33.11669921875
DNA2	28.43379974365234	58.3016014099121
PRP8	0.	52.34149932861328
CDC23	0.	37.57559967041015
THP2	50.99710083007812	10.10529994964599
MTG2	28.43379974365234	23.3027000427246
DBP8	28.43379974365234	58.3016014099121
NMD3	65.20279693603515	70.5354995727539
ATG7	50.99710083007812	28.54579925537109
SPC97	28.43379974365234	23.3027000427246
ENO2	65.20279693603515	89.02079772949218
CTR2	74.27739715576171	52.34149932861328
FMO1	50.99710083007812	84.78600311279296
STB5	0.	19.00069999694824
OYE2	94.06230163574218	81.42510223388671
SVP26	28.43379974365234	41.58639907836914
GND1	28.43379974365234	73.7396011352539
SSP1	28.43379974365234	83.95700073242187
PFS1	0.	73.7396011352539
KOG1	0.	89.02079772949218
IKI1	0.	14.42980003356933
GPI16	50.99710083007812	33.11669921875
PTH1	0.	60.40779876708984
ERG9	65.20279693603515	97.78179931640625
CTF8	0.	23.3027000427246
EGD2	28.43379974365234	55.50080108642578
MDM31	50.99710083007812	33.11669921875
NVJ1	28.43379974365234	23.3027000427246
UTP9	88.66230010986328	90.76850128173828
RIX1	79.45330047607421	55.50080108642578
RPN10	28.43379974365234	33.11669921875
PPX1	0.	0.
RPS4B	28.43379974365234	52.34149932861328
MNL1	50.99710083007812	28.54579925537109
SCH9	0.	6.228990077972412
SKN7	0.	33.11669921875
SET5	28.43379974365234	14.42980003356933
BAT1	99.28299713134765	82.36609649658203
FLO5	28.43379974365234	64.777099609375
PHO12	28.43379974365234	93.681396484375
IMD2	96.8406982421875	97.15440368652343
VTH1	94.06230163574218	82.36609649658203
NIT1	97.44570159912109	89.44660186767578
SUC2	86.24240112304687	79.25160217285156
POT1	28.43379974365234	78.08650207519531
BNR1	0.	37.57559967041015
UBP7	0.	52.34149932861328
[truncated: 2,463 more rows]
